# Supplementary material for: In Vitro Study of Ineffective Erythropoiesis in Thalassemia: Diverse Intrinsic Pathophysiological Features of Erythroid Cells Derived from Various Thalassemia Syndromes
Source: J Clin Med. 2022 Sep 13;11(18):5356. doi: 10.3390/jcm11185356 (PMC9504363; doi:10.3390/jcm11185356)
Supplement: Supplementary file 1 [file jcm-11-05356-s001.zip]

Archive with 1 entries (1 files):
- jcm-1844438-supplementary.pdf
